# Supplementary material for: Early warning scoring systems versus standard observations charts for wards in South Africa: a cluster randomized controlled trial
Source: Trials. 2015 Mar 20;16:103. doi: 10.1186/s13063-015-0624-2 (PMC4374204; doi:10.1186/s13063-015-0624-2)
Supplement: Additional file 3: — Pre- and post-intervention test. [file 13063_2015_624_MOESM3_ESM.zip]

Archive with 1 entries (1 files):
- 13063_2015_624_add3.rtf
